# Supplementary material for: A Comparison of β-Carotene, Phytoene and Amino Acids Production in Dunaliella salina DF 15 (CCAP 19/41) and Dunaliella salina CCAP 19/30 Using Different Light Wavelengths
Source: Foods. 2021 Nov 16;10(11):2824. doi: 10.3390/foods10112824 (PMC8617983; doi:10.3390/foods10112824)
Supplement: Supplementary file 1 [file foods-10-02824-s001.zip]

Archive with 1 entries (1 files):
- foods-1430273-supplementary.pdf
